# Supplementary material for: Difficulties in the Prognostic Study of Oral Leukoplakia: Standardisation Proposal of Follow-Up Parameters
Source: Front Oral Health. 2021 Feb 5;2:614045. doi: 10.3389/froh.2021.614045 (PMC8757698; doi:10.3389/froh.2021.614045)
Supplement: Supplementary Table 1 — Bibliometric basis: Distribution of parameters used for oral leukoplakia follow-up. [file Table_1.XLSX]

## Sheet: Hoja4
Author and year	Country	Px (n)	Sex	Age (mean)	Age (range)	Tobacco	Alcohol	OL (n)	Local	Clinical Appearance	Distribution	Size	Degree of dysplasia	Time of evolution (years)	Intervention	Evolution	Follow-up (t)	Malignant transformation (%)	Time for malignant transformation	TM (age)	Mortality (%)	IHQ	Other studies	Race	Diet
Arduino et al (2018)	Italy	87	M: 40 - F: 47	66.8		Yes: 21 (24%) - No: 66 (76%)		117	Gingiva: 48 (41%) - Palate: 6 (5%) - Buccal mucosa: 45 (38%) - Tongue: 18 (15%)			0-1cm: 43 - >1cm: 74	Non- dysplastic lesions: 117 (100%)		Scapel surgery: 58 - Er:YAG laser ablation: 59	Recurrence: 55 - Total improvement: 62	58m (24-108m)
Banoczy et al (1972)	Hungary	520	M: 395 - F: 125			Yes: 432 (83%) - No: 88 (17%)	Yes (history of excesive use): 67 (13%)		Labial comissures: 190 (36.5%) - Buccal mucosa: 137 (26.3%) - Lips: 34 (6.5%) - Tongue: 44 (8.5%) - Hard palate: 44 (8.5%) - Soft palate: 7 (1.3%) - Floor of mouth: 30 (5.8%) - Alveolar mucosa: 34 (6.6%)	Simple: 265 (51%) - Erosive: 82 (16%) - Verrucous: 173 (33)%						Partial improvement: 131 - Progression: 47 - Total improvement: 176 - Stability: 135	8.7years (1-25y)	31 (5.9%)
Brouns et al (2012)	Netherlands	35	M: 10 - F: 25	55.5	26-87	Yes: 17 (49%) - No: 6 (17%) - Undetermined: 2 (6%)	Yes: 18 (51%) - No: 7 (20%) - Undetermined: 10 (29%)		Tongue: 9 (26%) - Buccal mucosa: 3 (9%) - Floor of mouth: 3 (9%) -Inferior lip: 1 (3%) - Hard palate: 1 (3%) - Alveolar mucosa and gingiva (superior): 3 (9%) - Alveolar mucosa and gingiva (inferior) 6 (17%) - Multiple: 9 (26%)	Homogeneous: 10 (29%) - Non-homogeneous: 25 (71%)	Multiple lesions: 9 patients	All <2-3cm	Non- dysplastic: 25 (71%) - Mild/moderate: 6 (17%) - Severe: 4 (11%)		CO2 laser vaporization	Recurrence: 14	61.9m (12-179m)	5 (14%)	54m (32-90m)	59.4y (26-81y)
Brouns et al (2013)	Netherlands	144	M: 44 - F: 100	58.7	26-98	Yes: 70 (49%) - No: 64 (44%) - Undetermined: 10 (7%)	Yes: 68 (47.2%) - No: 26 (18.5%) - Undetermined: 50 (34.7%)		Tongue: 43 (30%) - Floor of mouth: 25 (17%) - Inferior lip: 3 (2%) - Hard palate: 10 (7%) - Buccal mucosa: 9 (6%) - Alveolar mucosa and gingiva (superior): 13 (9%) - Alveolar mucosa and gingiva (inferior): 18 (13%) - Multiple: 23 (16%)		Multiple lesions: 23 patients	0-2cm: 67 - 2-4cm: 42 - >4cm: 35	Non-dysplastic: 88 (61%) - Mild/moderate: 40 (28%) - Severe: 16 (11%)		Observation: 49 - Surgical excision: 60 - CO2 laser vaporization: 35		51.2m (12-179m)	16 (11%)	57m (20-94m)	58.32y (26-81)
Chandu et al (2005)	Australia	43		60	21-79	Yes: 32 (74%) - No: 11 (26%)	Yes: 12 (27%) - No: 31 (73%)	96			Multiple lesions: 4		Mild: 8 (19%) - Moderate: 6 (14%) - Severe/CIS: 9 (21%) - Non-graduated: 11 (26%)		CO2 laser vaporization or ablation	Recurrence: 16 - New lesions: 113	47m (2-102m)	3 (7%)
Chiesa et al (2005)	Italy	170	M: 121 - F: 49			Yes: 132 (78%) - No: 38 (22%)	Yes: 124 (73%) - No: 36 (21%) - Exdrinkers: 10 (6%)			Homogeneous: 123 (72%) - Non-homogeneous: 47 (28%)	Patients with one lesion: 106 - Two lesions: 59 - Three lesions: 5		Hyperparakeratosis: 165 (97%) - Moderate dysplasia: 5 (3%)		Fenretine (4-HPR) 200mg/day for 12 months	Recurrence: 30 - New lesions: 14	78m	9 (5.2%)
Del Corso et al (2015)	Italy	77	M: 38 - F: 39	59.5	26-80	Yes: 12 (16%) - No: 65 (84%)			Gingiva: 21 (27%) - Buccal mucosa: 25 (33%) - Tongue: 18 (23%) - Palate: 8 (10%) - Floor of mouth: 5 (7%)	Homogeneous: 55 (71%) - Non-homogeneous: 23 (29%)			Hyperplasia: 53 (69%) - Mild: 16 (21%) - Moderate: 8 (10%)		Laser evaporization Nd:YAG: 47 - CO2 laser excision: 30	Recurrences: 22	60m (12-98m)	3 (3.9%)
Epstein et al (1998)	Canada	19	M: 10 - F: 9	54.9	25-79	Yes: 14 (74%) - No: 5 (26%)	Yes (more than occasionally): 4 (21%) - No (occasionally): 15 (79%)		Tongue: 8 (42%) - Floor of mouth: 4 (21%) - Buccal mucosa: 4 (21%) - Gingiva: 1 (5.2%) - Palate: 1 (5.2%) - Lip: 1 (5.2%)	Homogeneous: 11 (58%) - Non-homogeneous: 8 (42%)			Mild: 9 (47%) - Moderate: 4 (21%) - Severe: 6 (32%)		Local application of bleomycine 1%	Recurrence: 1 - Stability: 2 - Improvement: 2	3.9y (0.5-10y)	3 (15.8%)
Fernández-Valle et al (2016)	Spain	62	M: 27 - F: 35	61	30-85	Yes (current and previously): 28 (45%) - No: 34 (55%)	Yes: 10 (16%) - No: 48 (77%) - Exdrinkers: 4 (7%)						Non-dysplastic: 43 (69.4%) - Mild: 8 (12.9%) - Moderate: 7 (11.3%) - Severe/CIS: 4 (6.5%)			Recurrence: 36	56.7m (7-195m)	27 (43.5%)	60.2m (7-226m)			HERG1
Galletta et al (2017)	Brazil	40	M: 23 - F: 17	60.5	28-88	Only tobacco: [0-20 cigarettes per day= 14 (35%) - More than 20 cigarettes per day= 3 (7.5%)] - Tobacco + alcohol: 7 (17.5%)	0-200gm/week:0 - >200gm/week: 1 (2.5%) - Tobacco + alcohol: 7 (17.5%)	49	Buccal mucosa: 10 (29%) - Tongue: 16 (33%) - Floor of mouth: 7 (14%) - Palate: 9 (18%) - Gingiva: 2 (4%) - Alveolar mucosa: 4 (8%) - Retromolar trigone 1 (2%) - Palatoglossal arch: 2 (4%)	Homogeneous: 32 (67.3%) - Non-homogeneous: 17 (32.7%)	Multiple: 9 patients.	0-2cm: 29 (59.1%) - 2-4cm: 16 (32.6%) - >4cm: 4 (8.1%)	Non-dysplastic: 19 (38.8%) - Mild: 7 (14.3%) - Moderate: 14 (28.6%) - Severe: 9 (18.3%)		CO2 or diode laser excision	Recurrence: 11 - New lesions: 4	22m (6-71m)	2 (5%)	11.3m (6-19m)
Gandara-Vila et al (2018)	Spain	85	M: 45 - F: 40	58.7	22-85	Yes: 38 (44.7%) - No: 47 (55.3%)	Yes: 28 (35.9%) - No: 50 (64.1%) - No data: 7 (8.2%)		Buccal mucosa: 19 (22.4%) - Gingiva: 19 (22.4%) - Tongue: 32 (37.6%) - Floor of mouth: 7 (8.2%) - Palate: 5 (5.9%) - Lip: 3 (3.5%)	Homogeneous: 36 (42.4%) - Non-homogeneous: 49 (57.6%) (Verrucous subclassified as non-homogeneous: 17)	Simple: 38 (44.7%) - Multiple: 47 (55.3%)	0-2cm: 40 (47.1%) - 2-4cm: 27 (31.8%) - >4cm: 18 (21.2%)	Non-dysplastic: 59 (69.4%) - Mild: 19 (22.4%) - Moderate: 4 (4.7%) - Severe: 3 (3.5%)				4.13y	7 (8.2%)	5.58y
Gissi et al (2015)	Italy	77	M: 34 - F: 43	61.6	26-95	Yes: 35 (45.4%) - No: 42 (54.5%)	Yes: 35 (45%) - No: 42 (55%)		Cheek: 8 - Tongue: 5 - Gingiva: 19 - Palate: 3 - Lip: 1	Homogeneous: 60 (78%) - Non-homogeneous: 17 (22%)			Non-dysplastic lesions: 77 (100%)					7 (10%)	4 cases developing OSCC within 6 months, and other three after 30-60 months.			p53 - Ki67
Graveland et al (2013)	Netherlands	43	M: 17 - F: 26	61	31-90				Tongue: 13 (30%) - Floor of mouth: 10 (23%) - Buccal mucosa: 8 (19%) - Alveolar mucosa (inferior): 6 (14%) - Soft palate: 6 (14%)				Non-dysplastic: 31 (72%) - Mild: 4 (9%) - Moderate: 4 (9%) - Severe: 4 (9%)				20.3m (11-31m)	6 (13.95%)				p53	LOH with microsatellite markers - TP53 analysis
Habiba et al (2017)	Japan	79	M: 25 - F: 54	70					Tongue: 28 (35%) - Gingiva: 18 (23%) - Buccal mucosa: 21 (27%) - Floor of mouth: 5 (6%) - Other: 7 (9%)				High-grade: 27 (34%) - Low-grade: 52 (66%)				42.1m	37 (47%)				ALDH1 - Podoplanin
Hansen et al (1985)	USA	30	M: 6 - F: 24	59.5	27-90	Yes: 18 (62%) - No: 22 (38%)			Buccal mucosa: 23 (77%) - Palate: 18 (60%) - Alveolar mucosa: 16 (53%) - Tongue: 15 (50%) - Floor of mouth: 8 (27%) - Gingiva: 5 (17%) - Lip: 4 (13%)						Radiation: 18 - Surgical: 17 - Chemotherapy: 6 - Multiple excisional biopsies: 5 - Laser removal: 4 - Retinoids: 2 - Other: 2 - None: 2	Recurrences: 2	6.1y (1-20y)	12 (40%)					PAS stain
Hogewind et al (1989)	Netherlands	84	M: 50 - F: 34			Yes: 41 (49%) - No: 9 (11%) - Undetermined: 34 (40%)			Buccal mucosa: 12 (14%) - Tongue: 10 (12%) - Labial comissures: 6 (6%) - Palate: 4 (5%) - Floor of mouth: 3 (4%) Alveolar mucosa: 7 (9%) - Lip: 3 (4%) Pharynx: 2 (2%) - Not specified: 2 (2%) - Combined: 35 (42%)	Homogeneous: 11 (13%) - Non-homogeneous: 22 (26%) - Not specified: 51 (61%)			Hyperkeratosis (non-dysplastic): 22 - Mild: 2 - Moderate: 3 - Severe: 5 - Non-graduated: 3 - Not specified/no biopsy: 11	1-4 weeks: 4 - 1-6 months: 11 - >6 months: 13 - Not specified: 56		New lesions: 106 - Regression: 121	2y6m (1-8y)	3 (3.6%)	5y (2y6m-7y)		1 (0.84%)
Ishi et al (2004)	Japan	116	M: 64 - F: 52	58	29-90			154	Gingiva: 82 (53%) - Tongue: 35 (23%) - Buccal mucosa: 17 (11%) - Palate: 16 (10%) - Floor of mouth: 3 (2%) - Lip: 1 (1%)	Speckled: 82 - Hillock: 18 - Verrucous: 11 - Erytroleukoplakia: 9	Solitary lesion: 90 - Multiple: 64 lesions on 26 patients		Non-dysplastic: 67 (56%) - Mild:17 (14%) - Moderate: 23 (19%) - Severe: 13 (11%)		Laser vaporization: 98 - Laser excision: 14 - Conventional surgery: 24- Cryosurgery: 7 - Topic corticoesteroids: 3 - Observation: 8		3y4m (6m-11y3m)	0.0412	3y1m-10y11m
Kawaguchi et al (2008)	USA	150	M: 80 - F: 70	56.75	23-79	Yes (current): 52 (35%) - No (exsmoker): 60 (40%) - No (never): 38 (25%)	Yes (current): 85 (57%) - No (exdrinker): 18 (12%) - No (never) 46 (31%) - Undetermined: 1 (1%)	150					Hyperplasia (non-dysplastic): 101 (67%) . Mild: 37 (25%) - Moderate: 10 (7%) - Severe/CIS: 2 (1%)		13-cis-retinoid ácid VS. Beta-carotene + retinyl palmitate VS Retinyl palmitate		7.5y	35 (23.3%)				Podoplanin
Kil et al (2016)	Korea	27	M: 18 - F: 9	57	25-72				Tongue: 12 (44%) - Buccal mucosa: 8 (30%) - Gingiva: 6 (22%) - Palate: 1 (4%)								9.8y	7 (25.9%)					CVN analysis - RT PCR
Kuriakose et al (2016)	India	223	M: 161 - F: 62	54.5	26-74	Yes: 112 (50%) - No: 111 (50%)	Yes: 93 (42%) - No: 130 (58%)		Tongue and floor of mouth: 40 (18%) - Buccal mucosa: 163 (73%) - Both: 20 (9%)	Homogeneous: 262 - Non-homogeneous: 111 - Erytrhoplakia: 18	It its stated that many patients had more than one lesion, but it is not specified	548mm2 (40-30000mm2)	Non-dysplastic: 106 (47.5%) - Dysplastic: 111 (49.7%) - No information: 5 (2.2%)		Curcumin (BCM95): 3 capsules 600mg/12h for 6 months	Clinical and histological response: 21 - Disease relapse: 6	12m	0
Kuribayashi et al (2012)	Japan	52	M: 25 - F: 27	58.3		Yes (current): 9 (17.3%) - Yes (exsmoker): 10 (19%) - No (never): 22 (42%) - Undetermined: 11 (21%)	Yes: 20 (38%) - No: 17 (33%) - Undetermined: 15 (29%)	53	Tongue: 37 (69.8%) - Gingiva: 12 (22.6%) - Palate: 3 (5.7%) - Buccal mucosa: 1 (1.9%)	Homogeneous: 28 (53%) - Non-homogeneous: 25 (47%)		334mm2 (6-1260mm2)	Non-dysplastic: 6 (11%) - Mild: 15 (28%) - Moderate: 17 (32%) - Severe: 15 (28%)		Surgical resection	Recurrence: 8	31m (6-89m)	1 (1.9%)
Kuribayashi et al (2015)	Japan	218	M: 131 - F: 106		<60 years: 99 - >60 years: 138	Yes (current and former): 168 - No (never): 75 - Unclear: 158		237	Tongue: 64 (27%) - Gingiva: 72 (30%) - Buccal mucosa: 57 (24%) - Palate: 35 (15%) - Lip: 7 (3%) - Floor of mouth: 2 (1%)	Homogeneous: 200 (84%) - Non-homogeneous: 37 (16%)	Solitary lesion: 97 - Multiple: 140	0-2cm: 98 - >2cm: 139	Non-dysplastic: 124 (52%) - Mild: 72 (30%) - Moderate: 40 (17%) - Severe: 1 (1%)			Partial improvement: 30 - Progression: 17 - Regression: 44 - Stabiliy: 135	41.1m (12-126m)	11 (4.6%)
Kurokawa et al (2002)	Japan	199	M: 95 - F: 104	63.6	14-85			251	Gingiva: 96 (38%) - Tongue: 95 (38%) . Buccal mucosa: 28 (11%) - Palate: 20 (8%) - Lip: 7 (3%) - Floor of mouth: 5 (2%)	Homogeneous: 148 (59%) - Non-homogeneous: 103 (41%) - Verrucous (subclassified as non-homogeneous: 13)			Non-dysplastic: 65 (26%) - Mild: 57 (23%) - Moderate: 81 (32%) - Severe: 48 (19%)				6.3y	7 (3.5%)	3.1y (7m-13y)	51y
Lee et al (2000)	USA	70	M: 33 - F: 37			Yes (current): 39 (56%) - No (former or never): 31 (44%)	Yes (current): 49 (70%) - No (former or never): 21 (30%)		Tongue/floor of mouth: 27 (39%) - Other siter: 43 (61%)				Hyperkeratosis/mild dysplasia: 61 (87%) - Moderate/severe: 9 (13%)		Isotretinoin (1.5mg/kg/d) for 3 months, followed by low-dose isotretinoin (0.5mg/kg/d) or Betacarotene (30mg/d) for 9 months	Improvement or stability: 59	7y (0.2-10.6y)	22 (31.4%)	4y (0.2-10.1y)			p53	RAR-b, CP, LOH, micronuclei
Legrá Matos et al (2017)	Cuba	88	M: 63 - F: 25		15-34 years: 9 - 35-59 years: 33 - >60 years: 46	Yes: 30 (34%) - No: 58 (66%)	Yes: 28 (31.8%) - No: 60 (68.2%)									Recurrence: 16	5y
Lind et al (1986)	Finland	20	M: 13 - F: 7	59.6	42-82			56	Buccal mucosa: 5 (25%) - Tongue: 4 (20%) - Palate: 3 (15%) - Floor of mouth: 1 (5%) - Lip: 1 (5%) - Labial comissures: 1 (5%) - Gingiva/sulcus: 5 (25%)				Non-dysplastic: 5 (25%) - Mild: 2 (10%) - Moderate: 3 (15%) - Severe: 10 (50%)				40.3m (1-100m)	10 (50%)				IP-PAP, HPV	PAS stain, ANAE
Liu W. et al (2010)	China	218	M: 110 - F: 108	52.7	21-84	Yes (current and former): 65 (29.8%) - No (never): 145 (66.5%) - Undetermined: 8 (3.7%)	Yes (current and former): 15 (6.9%) - No (never): 193 (88.5%) - Undetermined: 10 (4.6%)		Tongue: 112 (51.4%) - Buccal mucosa: 71 (32.6%) - Gingiva: 14 (6.5%) - Palate: 13 (6%) - Floor of mouth: 7 (3.2%) - Lip: 1 (0.5%)				High-grade: 38 (17.4%) - Low-grade: 180 (82.6%)				5.3y	39 (17.9%)	5.2y						Simple: 177 (81.2%) - Spicy: 28 (12.8%) - Undetermined: 13 (6%)
Liu et al (2011)	China	135	M: 64 -F: 71	53.5	21-79	Yes (past and present): 30 (22.2%) - No (never): 97 (71.8%) - Missing: 8 (6%)	Yes (past and present): 11 (8.1%) - No (never): 115 (85.1%) - Missing: 9 (6.7%)	135	Tongue: 73 (54.1%) - Cheek: 38 (28.1%) - Gingiva: 11 (8.1%) - Palate: 8 (5.9%) - Floor of mouth: 5 (3.7%)				Low-grade: 103 (76.3%) - High-grade: 32 (23.7%)		Vitamin A: 72 (%) - Vitamin A and chinese herb: 45 - Vitamin A and surgery: 18		5.5y (1-20y)	32 (23.7%)				ABCG2 - BMI-1			Bland: 104 (77%) - Spicy: 21 (15.5%) - Missing: 10 (7.4%)
Liu et al (2012)	China	141	M: 68 - F: 73	53	21-79	Yes (past and present): 34 (24%) - No (never): 99 (70.2%) - Missing: 8 (5.6%)	Yes (past and present): 14 (9.9%) - No (never): 118 (83.7%) - Missing: 9 (6.3%)		Tongue: 76 (53.9%) - Non-tongue: 65 (46.1%) divided= Buccal mucosa: 39 (27.7%) - Gingiva: 13 (9.2%) - Palate: 8 (5.7%) - Floor of mouth: 5 (3.5%)				Low-grade: 109 (77.3%) - High-grade: 32 (22.7%)		Medication (Vitamin A/Chinese herb): 122 - Surgery: 19		5.5y (1-20y)	37 (26.2%)				ALDH1 - CD133			Bland: 109 (77.3%) - Spicy: 22 (15.6%) - Missing: 10 (7%)
Liu W. et al (2012)	China	320	M: 145 - F: 175	54.1	21-83	Yes (past and present): 86 (26.7%) - No (never): 194 (60.6%) - Unknown: 40 (12.8%)	Yes (past and present): 84 (26.2%) - No (never): 196 (61.2%) - Unknown: 40 (12.5%)		Tongue: 183 (57.2%) - Buccal mucosa: 93 (29.1%) - Gingiva: 25 (8.1%) - Palate: 12 (3.8%)	Homogenous: 301 (94%) - Non-homogeneous: 19 (6%)			High-grade: 91 (28.4%) - Low-grade: 229 (71.6%)		Medication (Vitamin A/Chinese herb): 261 - Surgery: 59		5.1y	57 (17.8%)	4.5y
López-Jornet et al (2013)	Spain	48	M: 27 - F: 21	53.7	28-74	Yes: 39 (81.3%) - No: 9 (18.8%)	Yes (social): 17 (35.4%) - No: 31 (64.6%)		Buccal mucosa: 10 (20.8%) - Gingiva: 24 (50%) - Palate: 8 (16.8%) - Tongue: 3 (6.2%) - Floor of mouth: 3 (6.2%)			0-2cm: 37 - 2-4cm: 11	Non-dysplastic: 38 (79%) - Mild: 9 (19%) - Moderate: 1 (2%)		Conventional cold knife surgical excision VS. CO2 laser surgical excision	Recurrence: 8 (15.1%)	27.9m (1-40m)	0
Mehta et al (1972)	India	3674	M: 3674	39.9		Yes: 3143 (86%) - 531 (14%)											10y	1 (0.03%)			57 (1.5%)
Mogedas-Vergara et al (2015)	Spain	65	M: 32 - F: 33	66.2		Yes:36 (55.4%) - No: 29 (54.6%)	Yes: 25 (38.5%) - No: 4 (61.5%)		Tongue: 21 (32.3%) - Gingiva: 19 (29.2%) - Lip: 5 (7.7%) - Buccal mucosa: 10 (15.4%) - Floor of mouth: 4 (6.2%) - Retromolar trigone: 3 (4.6%) - Palate: 3 (4.6%)		Multiple: 15 (23.1%)		Non-dysplastic: 21 (32.3%) - Mild: 29 (44.6%) - Moderate: 8 (12.3%) - Severe: 7 (10.8%)		CO2 laser vaporization	Recurrence: 22	15m (0.3-38.7m)	10 (15.4%)
Monteiro el at (2017)	Portugal	60	M: 24 - F: 36	59	35-89	Yes: 52 (59.8%) - No: 35 (40.22%)	Yes: 31 (35.6%) - No: 56 (64.4%)	87	Gingiva: 32 (36.8%) - Oral mucosa: 20 (23%) - Palate: 7 (8%) - Tongue: 20 (23%) - Floor of mouth: 6 (6.9%) - Labial mucosa: 2 (2.3%)	Homogeneous: 36 (41.4%) - Non-homogeneous: 51 (58.6%)	Simple: 53 (60.9%) - Multiple: 9 (10.3%) - Multifocal: 25 (28%)	0-2cm: 24 (27.6%) - 2-4cm: 52 (59.8%) - >4cm: 11 (12.6%)	Non-dysplastic: 45 (51.7%) - Mild: 28 (32.2%) - Moderate: 10 (11.5%) - Severe: 4 (4.6%)		Cold knife surgical excision, QMR, Nd:YAG laser, Er:YAG laser or CO2 laser excision	Recurrence: 24	21.6m (1-151m)	1 (1.7%)	35m
Nagao et al (2015)	Japan	46	M: 25 - F: 21	65	38-80	Yes: 0 - No (never): 16 (67%) - No (exsmoker): 7 (33%)	Yes (regular drinking): 10 (43%) - No: 13 (57%)		Gingiva/sulcus: 24 (52%) - Tongue: 17 (37%) - Palate: 3 (7%) - Buccal mucosa: 2 (4%)	Homogeneous: 36 (78%) - Non-homogeneous: 10 (22%)	Solitary lesion: 40 (27%) - Multiple sites: 6 (13%)	0-2cm: 28 (61%) - 2-4cm: 14 (30%) - >4cm: 4 (9%)	Non-dysplastic: 33 (72%) - Mild: 9 (20%) - Moderate: 4 (8%)		Betacarotene 10mg/d + Vitamin C 500 mg VS. Vitamin c 500mg/d	Partial regression: 4 - Complete regression: 1 - Progression: 2 - No change: 34	60m (12-98m)	5 (10.8%)	12-37m
Nammour et al (2017)	Belgium	1282	M: 845 - F: 437		40-82			2347	Tongue: 962 (75%) - Alveolar mucosa: 417 (33%) - Palate: 267 (21%) - Floor of mouth: 359 (28%) - Gingiva: 342 (27%)		Solitary lesions: 511 - Multiple: 1836	4-52mm (range)	Non-dysplastic lesions: 2347 (100%)		CO2 laser surgery	New lesions: 9 - Complete remission: 2	6y (6-26y)	12 (0.51%)
Pandey et al (2001)	India	59	M: 40 - F: 19		0-35 years: 3 (5%) - 35-44 years: 8 (13.5%) - 45-54 years: 11 (18.6%) - 55-64 years: 24 (40.6%) - >65 years: 12 (20.3%)				Buccal mucosa: 22 (39.7%) - Labial comissures: 12 (20.3%) - Tongue: 8 (13.6%)	Verrucous: 5 (8.5%) - Erythroleukoplakia: 2 (3.4%) - Nodular: 6 (10.2%) - Ulcerated: 39 (66%) - Undetermined: 7 (11.9%)			Non-dysplastic: 14 (33.3%) - Mild: 4 (6.8%) - Moderate: 27 (45.8%) - Severe: 7 (11.8%) - Undetermined: 2 (3.3%) - Not avaliable: 5 (8.5%)		Cold knife surgical excision	New lesions: 3 - Complete remission: 44 - Recurrence: 6	22m (12-37m)	0
Ries et al (2012)	Greece	74	M: 41 - F: 33	53.7				74					Non-dysplastic: 38 (51.4%) - Mild: 26 (35.1%) - Moderate: 7 (9.5%) - Severe: 3 (4%)				5y	24 (32.4%)					RT-PCR MAGE-A expression
Rock et al (2018)	Canada	445	M: 225 - F: 220	58.8		Yes: 306 (69%) - No: 139 (31%)	Yes/heavy: 65 (15%) - None/light: 376 (85%)		Gingiva: 54 (12%) - Buccal mucosa: 63 (14%) - Palate/retromolar trigone: 54 (12%) - Tongue: 201: 45% - Floor of mouth: 73 (16%)	Homogeneous: 221 (57%) - Non-homogeneous: 164 (43%)		160mm2 (50-378mm2)	Mild: 233 (52%) - Moderate: 212 (48%)				55.4m (3.3-241.4m)	27 (6%)					LOH PCR-based analysis	Caucasian: 368 (63%) - Asian: 37 (8%) - South-asian: 29 (7%) - Other: 11 (2%)
Roodenburg et al (1991)	Netherlands	70	M: 38 - F: 32	58.6	26-88			103	Buccal mucosa: 29 (28%) - Labial comissures: 17 (16%) - Tongue: 18 (17%) - Floor of mouth: 10 (10%) - Gingiva: 13 (13%) - Inferior lip/labial vermilion: 11 (11%) - Superior lip: 1 (1%) - Palate: 3 (3%) - Anterior tonsillar pillar: 1 (1%)	Homogeneous: 62 (60%) - Non-homogeneous: 31 (40%) - (Verrucous classified as non-homogeneous: 18)	Multiple: 25 patients	0-2cm: 31 (30%) - 2-4cm: 63 (61%) - >4cm: 9 (9%)	Non-dysplastic: 70 (68%) - Mild: 15 (14%) - Moderate: 13 (13%) - Severe: 5 (5%)		CO2 laser evaporation surgery	Recurrence: 10	5.3y (0.5-12y)	0
Saito et al (1999)	Japan	111	M: 62 - F: 49	52.5	20-82			134	Gingiva: 53 (40%) - Tongue: 37 (28%) - Buccal mucosa: 25 (19%) - Palate: 3 (2%) - Floor of mouth: 5 (4%)		Multiple: 31 lesions on 12 patients - Localized: 193 lesions on 99 patients		Non-dysplastic: 37 (27.6%) - Mild: 74 (55.2%) - Severe: 23 (17.7%)		Cold knife surgery: 50 - Cryosurgery: 17 - Both: 5		4y (7m-16y)	10 (9%)
Saito et al (2001)	Japan	142	M: 80 - F: 62	54	20-82				Gingiva: 55 (39%) - Tongue: 40 (28%) - Buccal mucosa: 24 (17%) - Palate: 17 (12%) - Floor of mouth: 6 (4%)				Non-dysplastic: 51 (36%) - Mild: 48 (34%) - Moderate: 36 (25%) - Severe: 7 (5%)		Surgical excision or cryotherapy: 75 - Cryosurgery: 12 - Both: 4		4y (7m-16y)	9 (6.3%)	7y (3-16y)	52 (37-65)
Schepman et al (1998)	Netherlands	166	M: 76 - F: 90	57	23-91	Yes: 93 (56%) - No: 58 (35%) - Undetermined: 15 (9%)	0-2 units per day: 85 (51%) - >2 units per day: 42 (25%) - Undetermined: 39 (24%)		External lower lip: 6 - Labial comissures: 13 - Buccal mucosa: 13 - Gingiva and alveolar mucosa (superior): 14 - Gingiva and alveolar mucosa (inferior): 6 - Hard palate: 3 - Tongue: 54 - Floor of mouth: 32 - Multiple sites: 25	Homogeneous: 99 (60%) - Non-homogeneous: 57 (34%) - Not specified: 10 (6%)	Multiple: 25 lesions		Non-dysplastic: 53 (32%) - Mild: 20 (12%) - Moderate: 26 (16%) - Severe: 19 (11%) - Not specified: 4 (2%) - No biopsy: 44 (27%)		Surgical excision: 28 - Laser: 5 - Cryosurgery: 5 - Retinoids: 1 - Observation: 77 - No treatment: 2	Recurrence: 7 - Partial regression: 1	29m (6-209m)	20 (12%)	32m (6-201m)	71.4y (46.3-90.8y)
Schoelch et al (1999)	USA	70	M: 38 - F: 36	63	31-90	Yes: 36 (51%) - No: 34 (49%)			Tongue: 39 - Gingiva: 13 - Buccal mucosa: 10 - Floor of mouth: 10 - Inferior lip: 8 - Palate: 3 - Inferior labial mucosa: 1			1-2cm: 26 - >2cm: 44	Focal keratosis: 25 (36%) - Mild to moderate: 28 (40%) - Severe/CIS: 11 (16%) - Atypical verrucous proliferation: 6 (9%)	51 (1-252m)	CO2 or Nd:YAG surgical laser removal	Recurrence: 21	32m (6-178m)	5 (9%)	26m (4-78m)	65
Schwartz et al (2005)	Germany	10	M: 5 - F: 5	55	30-69	Yes: 3 (30%) - No: 7 (70%)		16	Floor of mouth: 3 (19%) - Gingiva: 9 (56%) - Tongue: 2 (13%) - Labial comissures: 2 (13%)			0.5-4cm			Er:YAG or CO2 laser ablation	Total regression: 8	6-22m	0					Exfoliative cytology - DNA flow cytometry
Siebers et al (2013)	Netherlands	102	M: 54 - F: 48			Yes: 63 (62%) - No: 37 (36%) - Undetermined: 3 (3%)	Yes: 46 (45%) - No: 48 (47%) - Undetermined: 5 (5%)						Hyperplasia: 66 (64.7%) - Mild: 16 (15.7%) - Moderate: 17 (16.7%)- Severe: 3 (3%)				91.5m (6-246m)	16 (15.7%)					ICM analysis - FISH
Silverman et al (1976)	India	4762	M: 4687 - F: 75			Yes (cigarette, pan, supari, chewable): 3781 (79.4%) - No: 81 (1.7%) - Other habits: 900 (18.9%)			Buccal mucosa: 3662 (76.9%) - Labial mucosa: 695 (14.6%) - Tongue: 162 (3.4%) - Gingiva: 129 (2.7%) - Palate: 100 (2.1%) - Floor of mouth: 14 (0.3%)							Progression: 524 - Partial regression: 1505 - Estability: 2729	2y	6 (0.13%)		46.5
Silverman et al (1984)	USA	257	M: 125 - F: 132	54	20-89	Yes: 188 (73%) - No: 69 (27%)			Buccal mucosa: 118 (46%) - Gingiva: 100 (40%) - Palate: 69 (27%) - Tongue: 67 (26%) - Floor of mouth: 57 (22%) - Lip: 28 (11%)		Multiples: 180 (70%)				Surgical excision: 61 - Tobacco cessation	Recurrence: 21	8.1y	45 (17.5%)	7.2y (0.5-9y)				Candida culture	Caucasian: 97%
Silverman et al (1997)	USA	54	M: 11 - F: 43	62	22-89	Yes: 17 (31%) - No: 37 (69%)		139	Buccal mucosa: 31 (57%) - Gingiva: 29 (54%) - Tongue: 29 (54%) - Floor of mouth: 22 (42%) - Palate: 19 (35%) - Lip: 9 (17%)				Hyperkeratosis/hyperplasia: 28 (52%) - Dysplasia: 16 (30%) - Carcinoma: 10 (19%)		Incisional biopsy - Exfoliative biopsy		11.6y (1-39y)	38 (70.3%)	7.7y (1-27y)		21 (39.6%)		Candida colonization, HPV-PCR
Spinola Ribeiro et al (2011)	Brazil	18	M: 3 - F: 15	64.6	35-85	Yes: 4 (22%) - No: 14 (78%)			Gingiva: 6 (33%) - Buccal mucosa: 5 (28%) - Tongue: 5 (28%) - Alveolar mucosa: 1 (6%) - Palate: 1 (6%)		Simple: 7 - Multiple: 11	23.11mm (5-50mm)	Non-dysplastic: 6 (33%) - Mild: 7 (39%) - Moderate: 5 (28%)		Liquid nytrogen and GaAsAl low-dose laser ablation	Recurrences: 0	9m (6-12m)	0
Sugar et al (1969)	Hungary	324	M: 236 - F: 88			Yes: 269 (83%)	Yes: 42		Buccal mucosa: 204 (63%) - Tongue: 32 (10%) - Hard palate: 32 (10%)	Simplex: 142 (44%) - Erosiva: 48 (15%) - Verrucous: 134 (41%)	Multiple: 65 patients			1-31y	Elimination of associated factors - Surgical excision	Partial regression: 57 - Total regression: 135 - Stability: 86	13-23y	18 (5.5%)					Candida colonization: 75 patients (46+) - Exfoliative cytology: 250 patients.
Vivek et al (2007)	India	28	M: 17 - F: 11						Tongue: 10 (36%) - Labial comissures: 7 (25%) - Buccal mucosa: 6 (21%) - Gingiva/sulcus/vestibule: 5 (18%)				Non-dysplastic: 13 (46%) - Mild: 9 (32%) - Moderate: 6 (22%)		Nd:YAG laser surgery	Recurrence: 3 - Surgical success: 25	3y4m (6m-11y3m)	3 (10.7%)
Wang et al (2018)	China	875	M: 374 - F: 501			Current: 113 (12.9%) - Never/former: 762 (87.1%)	Never/former: 710 (81.1%) - Current: 165 (18.9%)		Tongue: 340 (38.9%) - Buccal mucosa: 314 (35.9%) - Gingiva: 111 (12.7%) - Palate: 32 (3.7%) - Lip: 18 (2.1%) - Floor of mouth: 6 (0.7%)		Multiple: 54	0-2cm: 598 (68.3%) - 2-5 cm: 236 (27%) - >5cm: 41 (4.7%)	Non-dysplastic: 490 (56%) - Mild/moderate: 276 (31.5%) - Severe: 69 (7.9%) - PVL: 40 (4.6%)		Surgical: 156 (17.8%) - Photodynamic therapy: 40 (4.6%) - Drug: 640 (73.1%) - No treatment: 39 (4.5%)		4.5y	107 (12.2%)
Wang et al (2019)	Taiwan	1898	M: 1677 - F: 221	45.8	18-65												55.2m	102 (5.37%)	2y					Taiwanese: 100%
Watabe et al (2016)	Japan	115	M: 65 - F: 50	62.8	34-81	Yes: 26 (22.6%) - No (never): 52 (45.2%) - Undetermined: 37 (32.2%)	Yes (current and former): 44 (38.3%) - No (never): 33 (28.7%) - Undetermined: 38 (33%)		Gingiva: 43 (37.4%) - Tongue: 42 (36.5%) - Palate: 13 (11.3%) - Buccal mucosa: 12 (10.4%) - Floor of mouth: 4 (3.5%) - No data: 1 (0.9%)	Homogeneous: 69 (60%) - Non-homogenous: 12 (10.4%) - No data: 34 (29.6%)			Mild: 89 (77.4%) - Moderate: 26 (22.6%)		Surgical excision: 70 - Incisional biopsy: 45			4 (3.5%)	3.4y (13-69m)
Yang et al (2011)	Taiwan	114	M: 90 - F: 24	49.7	23-82	Yes: 87 (76%) - No: 27 (24%)	Yes: 36 (31.57%) - No: 78 (68.42%)		Buccal mucosa: 61 (54%) - Tongue: 28 (25%) - Retromolar trigone: 6 (5%) - Palate: 8 (7%) - Gingiva: 6 (5%) - Floor of mouth: 3 (3%) - Lip: 2 (1%)	Homogeneous: 71 (62%) - Non-homogenous: 43 (38%)	Multiple: 57 patients		Mild: 90 (79%) - Moderate: 8 (7%) - Severe: 16 (14%)		CO2 laser ablation	Recurrence: 20	3.4y (1.75-9.1y)	13 (11.4%)					DNA HPV extraction: 92 patients.
Yu et al (2009)	Taiwan	47	M: 44 - F: 3	53	26-87	Yes (betel nut): 44 (94%)	Yes: 44 (93.6%) - No: 3 (6.7%)	60	Buccal mucosa: 33 (55%) - Tongue: 11 (18%) - Palate: 6 (10%) - Alveolar mucosa: 4 (7%) - Gingiva: 4 (7%) - Lips: 1 (2%) - Floor of mouth: 1 (2%)		Solitary lesion: 35 - Multiple: 3	0-2cm: 41 - >2cm: 19	Hyperplasia with parakeratosis: 19 (32%) - Hyperplasia with hyperkeratosis: 13 (22%) - Mild: 26 (43%) - Moderate: 2 (3%)		Cotton-swab cryotherapy	Total improvement: 60	17m (5-31m)	0
Zhang et al (2009)	China	18	M: 7 - F: 11	57.7	35-74			18	Tongue: 5 (28%) - Buccal mucosa: 10 (56%) - Floor of mouth: 3 (17%)			0-2cm:0 - 2-4cm: 11 (67%) - >4cm: 7 (33%)			RAD-p53 intraepithelial injections (1*10^8 viral particles/cm2) for fifteen days	Partial improvement: 9 - Total improvement: 4 - Stability: 3	6m	2 (11.1%)				p53 - p21 - bcl-2		Chinese
Zhang et al (2017)	Korea	154	M: 96 - F: 58	55	13-89			154	Gingiva: 68 (44.2%) - Tongue: 42 (27.3%) - Buccal mucosa: 44 (28.6%)								130m	22 (14.2%)	40m			Snail - Axin2
Number of studies		59	58	46	43	43	31	20	49	24	22	20	47	3	38	34	57		22	7	3	11	13	4	3
